# Supplementary material for: Full Spectroscopic Characterization of the Molecular Oxygen-Based Methane to Methanol Conversion over Open Fe(II) Sites in a Metal–Organic Framework
Source: J Am Chem Soc. 2023 Sep 18;145(38):21040–52. doi: 10.1021/jacs.3c07216 (PMC10540213; doi:10.1021/jacs.3c07216)
Supplement: Supplementary file 2 — ja3c07216_si_002.zip [file ja3c07216_si_002.zip]

Archive with 35 entries (30 files):
- strutture_per_zip/
- strutture_per_zip/BTC/
- strutture_per_zip/BTC/activated.xyz
- strutture_per_zip/BTC/H2O.xyz
- strutture_per_zip/BTC/OH.xyz
- strutture_per_zip/BTC/OCH3.xyz
- strutture_per_zip/formate/
- strutture_per_zip/formate/15/
- strutture_per_zip/formate/15/A.xyz
- strutture_per_zip/formate/15/B.xyz
- strutture_per_zip/formate/15/C.xyz
- strutture_per_zip/formate/15/D.xyz
- strutture_per_zip/formate/15/E.xyz
- strutture_per_zip/formate/15/F.xyz
- strutture_per_zip/formate/15/FeIVO.xyz
- strutture_per_zip/formate/15/G.xyz
- strutture_per_zip/formate/15/im6.xyz
- strutture_per_zip/formate/15/TS1.xyz
- strutture_per_zip/formate/15/TS2.xyz
- strutture_per_zip/formate/15/TS3.xyz
- strutture_per_zip/formate/15/TS4.xyz
- strutture_per_zip/formate/17/
- strutture_per_zip/formate/17/B.xyz
- strutture_per_zip/formate/17/A.xyz
- strutture_per_zip/formate/17/C.xyz
- strutture_per_zip/formate/17/D.xyz
- strutture_per_zip/formate/17/E.xyz
- strutture_per_zip/formate/17/F.xyz
- strutture_per_zip/formate/17/FeIVO.xyz
- strutture_per_zip/formate/17/G.xyz
- strutture_per_zip/formate/17/im7.xyz
- strutture_per_zip/formate/17/TS1.xyz
- strutture_per_zip/formate/17/TS2.xyz
- strutture_per_zip/formate/17/TS3.xyz
- strutture_per_zip/formate/17/TS4.xyz
