# Supplementary material for: Full Spectroscopic Characterization of the Molecular Oxygen-Based Methane to Methanol Conversion over Open Fe(II) Sites in a Metal–Organic Framework
Source: J Am Chem Soc. 2023 Sep 18;145(38):21040–52. doi: 10.1021/jacs.3c07216 (PMC10540213; doi:10.1021/jacs.3c07216)
Supplement: Supplementary file 2 — ja3c07216_si_002.zip [file ja3c07216_si_002.zip › strutture_per_zip/BTC/activated.xyz]

  124
FINAL HEAT OF FORMATION =     0.000000
 C    66.387540    45.837620    45.837620
 C    65.107102    45.339497    45.339497
 C    63.778718    45.835599    45.835599
 C    63.766147    46.383634    47.203537
 C    65.061145    46.857809    47.846564
 C    66.333526    46.309953    47.217250
 C    65.142454    44.587781    44.049215
 O    66.297171    44.487407    43.402095
Fe    66.815828    42.912647    42.451731
 O    66.432488    44.217316    41.108991
 C    65.362117    44.149335    40.326753
 O    64.153975    43.774297    40.770407
Fe    63.389820    42.864208    42.255268
 O    63.988926    44.103735    43.567386
 C    62.404708    46.597517    47.903535
 O    61.314654    46.327709    47.290374
 C    67.609809    46.444609    47.909618
 O    68.634715    46.171491    47.280427
 C    65.486958    44.581302    38.902333
 C    66.823222    44.967997    38.454404
 C    66.936078    45.107258    37.006211
 C    65.752897    45.477069    36.123907
 C    64.385690    45.147024    36.704562
 C    64.231997    44.930852    38.154184
 C    63.117696    45.174387    35.820987
 O    61.960288    45.039019    36.349248
 C    68.285783    45.095363    36.454342
 O    69.226950    44.989387    37.244201
 O    68.511889    45.364930    35.206705
 O    65.103645    41.947485    42.464376
Fe    65.003076    40.007969    42.686886
 O    66.358926    39.870471    41.360329
 C    67.364776    40.603666    40.862561
 O    67.883914    41.647592    41.497305
 O    62.650277    42.030139    43.753553
 C    62.765362    40.907419    44.321505
 C    62.147720    40.782919    45.806178
 C    61.117945    41.779422    46.271417
 C    60.871789    41.802200    47.739738
 C    61.106485    40.604463    48.517121
 C    62.090584    39.644349    48.065820
 C    62.387311    39.532033    46.611029
 C    60.117125    43.029423    48.345737
 O    59.756799    43.087091    49.557366
 C    62.650800    38.543599    49.023602
 O    62.356217    38.484873    50.252820
 O    62.817753    41.695854    40.915439
 C    62.982596    40.473818    40.640181
 C    62.539713    40.000499    39.163341
 C    61.584574    40.848029    38.363775
 C    61.510750    40.526833    36.911720
 C    61.817654    39.184966    36.465421
 C    62.729544    38.368981    37.237801
 C    62.853940    38.600639    38.703385
 C    60.848320    41.569955    35.954688
 O    60.631806    41.340576    34.729244
 C    63.381994    37.084134    36.632564
 O    63.231222    36.738358    35.424709
 O    63.203406    45.229218    34.511897
 O    63.722408    40.131950    44.040396
 O    63.889885    39.797665    41.202281
 O    66.193877    40.199910    44.157307
 C    67.145115    41.042109    44.585008
 O    67.748598    41.917684    43.790424
 O    59.855320    43.992245    47.625804
 O    63.415612    37.688815    48.578342
 O    60.517945    42.669641    36.396746
 O    64.078237    36.366211    37.349280
 C    67.595261    40.934256    46.005189
 C    67.253035    39.684384    46.765131
 C    67.533786    39.713100    48.211539
 C    68.530404    40.715548    48.774737
 C    68.816624    41.913674    47.881588
 C    68.622839    41.880065    46.435661
 C    66.910701    38.619740    49.109086
 O    66.189826    37.696308    48.594704
 C    69.511329    43.078001    48.418367
 O    69.899021    43.933059    47.618693
 O    69.872981    43.139746    49.661656
 O    67.016658    38.672935    50.416761
 C    67.975118    40.176062    39.568026
 C    67.706315    38.779639    39.083718
 C    68.153329    38.476493    37.712580
 C    69.222157    39.334812    37.052095
 C    69.419178    40.710980    37.670550
 C    69.058522    41.010443    39.052447
 C    67.623691    37.196613    37.026539
 O    66.835461    36.407620    37.653564
 C    70.187306    41.728754    36.963077
 O    70.491260    42.750953    37.582454
 O    70.691556    41.505874    35.789863
 O    67.881349    36.947014    35.763453
 O    67.693317    46.998802    49.078500
 O    62.338717    46.955143    49.165207
 H    69.160208    42.468140    45.779591
 H    66.846244    38.856366    46.302607
 H    68.979571    40.591791    49.695585
 H    69.773384    39.007346    36.243427
 H    67.237339    38.075741    39.674998
 H    69.524140    41.741734    39.612304
 H    67.247929    45.853794    45.267978
 H    62.927133    45.795100    45.254063
 H    65.075411    47.504036    48.651065
 H    67.611860    45.127387    39.100676
 H    63.318226    45.014476    38.626466
 H    65.869222    45.919586    35.198876
 H    69.577774    42.489504    50.268289
 H    66.913902    47.205841    49.555585
 H    61.776682    39.119259    50.626527
 H    59.939352    42.372236    50.134963
 H    67.538695    39.339753    50.817761
 H    63.122881    47.157890    49.636328
 H    60.618133    42.402639    45.618106
 H    61.020911    41.598692    38.792507
 H    62.732919    38.658451    46.183906
 H    63.135696    37.854504    39.358305
 H    60.576288    40.436358    49.386400
 H    61.389631    38.812921    35.603219
 H    60.929392    40.464526    34.513657
 H    64.113311    45.329942    34.258069
 H    70.357842    40.682704    35.452926
 H    68.084194    46.181399    34.976586
 H    68.475682    37.606444    35.425191
 H    62.677233    37.370003    34.981289
