# Supplementary material for: Full Spectroscopic Characterization of the Molecular Oxygen-Based Methane to Methanol Conversion over Open Fe(II) Sites in a Metal–Organic Framework
Source: J Am Chem Soc. 2023 Sep 18;145(38):21040–52. doi: 10.1021/jacs.3c07216 (PMC10540213; doi:10.1021/jacs.3c07216)
Supplement: Supplementary file 2 — ja3c07216_si_002.zip [file ja3c07216_si_002.zip › strutture_per_zip/BTC/H2O.xyz]

  132
FINAL HEAT OF FORMATION =     0.000000
 C    66.387540    45.837620    45.837620
 C    65.054360    45.318979    45.318979
 C    63.824178    45.952142    45.952142
 C    63.850543    46.570239    47.273753
 C    65.161551    47.097423    47.646729
 C    66.455468    46.529032    47.137270
 C    62.510682    45.765431    45.346939
 O    62.357602    45.090798    44.250662
 C    65.204712    47.983386    48.848544
 O    66.387967    48.496944    49.213588
Fe    67.071092    49.859624    50.350887
 O    68.738481    49.021695    50.548072
 C    67.706417    45.527419    45.093577
 O    67.699682    45.035778    43.876074
 O    65.358473    50.777109    50.135344
Fe    65.467818    52.679730    49.700117
 O    65.622399    54.502782    49.283251
 O    66.662460    53.029141    51.092315
 C    67.591633    52.402015    51.675120
 C    68.119434    53.023222    53.066796
 C    69.107461    52.250343    53.901280
 C    69.263772    52.723813    55.304302
 C    68.996224    54.110658    55.619041
 C    68.052519    54.854367    54.812654
 C    67.845949    54.469301    53.389231
 C    69.965998    51.778216    56.331703
 O    70.259839    50.632191    55.993834
 C    67.448000    56.207290    55.309639
 O    66.721576    56.855880    54.557650
 O    66.671418    52.390311    48.301883
 C    67.603252    51.573387    48.055647
 C    68.140400    51.527989    46.535567
 C    69.132419    50.470415    46.126496
 C    69.297947    50.286539    44.658208
 C    69.034262    51.397946    43.769824
 C    68.086694    52.417093    44.166559
 C    67.870907    52.689373    45.614446
 C    70.005106    48.989120    44.148838
 O    70.295280    48.104647    44.953436
 C    67.487108    53.418196    43.126787
 O    66.757017    54.328335    43.517251
 O    64.187830    52.980955    51.074119
 C    63.202695    52.322088    51.700605
 C    62.668469    52.895873    52.972043
 C    62.978403    54.331437    53.288123
 C    62.610075    54.786975    54.640366
 C    61.569566    54.022182    55.445211
 C    61.324215    52.591204    54.989967
 C    61.605771    52.139613    53.631225
 C    60.584770    51.667915    55.842706
 O    60.147640    52.023432    57.010138
 C    63.190167    56.123927    55.155452
 O    63.004434    56.511518    56.396157
 O    64.196658    52.351384    48.324134
 C    63.214444    51.484204    48.040700
 C    62.688786    51.446935    46.643032
 C    63.002647    52.602431    45.735767
 C    62.643212    52.423769    44.317802
 C    61.606565    51.383537    43.919524
 C    61.356443    50.292806    44.950487
 C    61.629074    50.477728    46.372058
 C    60.620925    49.089449    44.579879
 O    60.191422    48.901036    43.371408
 C    63.228302    53.404272    43.275907
 O    63.050683    53.213211    41.989042
 O    67.727958    51.154965    51.524801
 O    67.736916    50.516135    48.734370
 O    66.379139    49.126515    51.963574
 C    65.192964    48.821274    52.508464
 C    65.141234    48.546361    53.975741
 C    66.431224    48.258039    54.689627
 C    66.354403    48.200830    56.160199
 C    65.017361    47.957627    56.844681
 C    63.791950    48.250541    55.991624
 C    63.827240    48.232124    54.532922
 C    62.474527    48.343895    56.609753
 O    62.313819    48.213195    57.889393
 C    67.668281    48.247074    56.973123
 O    67.653433    48.334085    58.283191
Fe    63.639145    49.847482    50.342650
 O    61.900573    48.907451    50.552276
 O    62.638442    51.225017    51.210462
 O    62.645680    50.708860    48.955870
 O    64.080889    48.687800    51.795945
 O    64.088126    48.171646    49.541367
 O    67.668101    56.677781    56.463502
 O    67.714902    53.340128    41.884522
 O    70.251435    52.133784    57.512086
 O    70.298235    48.796128    42.933093
 O    63.951581    56.828055    54.406166
 O    63.986114    54.365318    43.648851
 O    68.796590    48.305844    56.372753
 O    68.831123    45.843111    45.615451
 O    60.236443    50.590506    55.354071
 O    60.268119    48.331453    45.486453
 O    61.492928    48.380389    55.864073
 O    61.524605    46.121338    45.996468
 H    61.102431    51.360461    53.178901
 H    63.422081    54.960110    52.600415
 H    61.066806    54.443439    56.241956
 H    61.109263    51.415498    43.015810
 H    63.442999    53.468304    46.084158
 H    61.121896    49.972269    47.115232
 H    63.002878    48.017640    53.950301
 H    67.316944    48.109152    54.181342
 H    64.946810    47.618643    57.816868
 H    63.022344    46.629444    47.886617
 H    67.337862    46.617349    47.665097
 H    64.989269    44.590695    44.590693
 H    60.413002    52.842268    57.380349
 H    63.060393    48.185595    58.454928
 H    68.216499    56.211047    57.062988
 H    70.042460    52.999223    57.804158
 H    62.451332    56.012965    56.964921
 H    66.839826    48.293730    58.746213
 H    61.269558    49.244832    49.897376
 H    65.067809    54.706718    48.514001
 H    69.308635    49.255907    49.799095
 H    69.638746    51.448829    53.526664
 H    69.660288    49.912458    46.815742
 H    67.537045    55.145651    52.673582
 H    67.558588    53.609280    45.962660
 H    69.474601    54.565659    56.412227
 H    69.518104    51.463208    42.860620
 H    66.468298    54.986666    49.524042
 H    68.875317    48.352392    51.267092
 H    70.024451    49.546224    42.418411
 H    66.805753    44.847130    43.615682
 H    60.554484    49.566583    42.798927
 H    62.788985    44.248531    44.334300
 H    62.470374    52.472923    41.855942
 H    68.287424    52.601602    41.713356
