# Supplementary material for: Full Spectroscopic Characterization of the Molecular Oxygen-Based Methane to Methanol Conversion over Open Fe(II) Sites in a Metal–Organic Framework
Source: J Am Chem Soc. 2023 Sep 18;145(38):21040–52. doi: 10.1021/jacs.3c07216 (PMC10540213; doi:10.1021/jacs.3c07216)
Supplement: Supplementary file 2 — ja3c07216_si_002.zip [file ja3c07216_si_002.zip › strutture_per_zip/BTC/OH.xyz]

126
FINAL HEAT OF FORMATION =     0.000000
C      66.387540   45.837620   45.837620
C      65.054360   45.318979   45.318979
C      63.824178   45.952142   45.952142
C      63.850543   46.570239   47.273753
C      65.161551   47.097423   47.646729
C      66.455468   46.529032   47.137270
C      62.510682   45.765431   45.346939
O      62.357602   45.090798   44.250662
C      65.204712   47.983386   48.848544
O      66.387967   48.496944   49.213588
Fe     67.071092   49.859624   50.350887
C      67.706417   45.527419   45.093577
O      67.699682   45.035778   43.876074
O      65.358473   50.777109   50.135344
Fe     65.467818   52.679730   49.700117
O      66.662460   53.029141   51.092315
C      67.591633   52.402015   51.675120
C      68.119434   53.023222   53.066796
C      69.107461   52.250343   53.901280
C      69.263772   52.723813   55.304302
C      68.996224   54.110658   55.619041
C      68.052519   54.854367   54.812654
C      67.845949   54.469301   53.389231
C      69.965998   51.778216   56.331703
O      70.259839   50.632191   55.993834
C      67.448000   56.207290   55.309639
O      66.721576   56.855880   54.557650
O      66.671418   52.390311   48.301883
C      67.603252   51.573387   48.055647
C      68.140400   51.527989   46.535567
C      69.132419   50.470415   46.126496
C      69.297947   50.286539   44.658208
C      69.034262   51.397946   43.769824
C      68.086694   52.417093   44.166559
C      67.870907   52.689373   45.614446
C      70.005106   48.989120   44.148838
O      70.295280   48.104647   44.953436
C      67.487108   53.418196   43.126787
O      66.757017   54.328335   43.517251
O      64.187830   52.980955   51.074119
C      63.202695   52.322088   51.700605
C      62.668469   52.895873   52.972043
C      62.978403   54.331437   53.288123
C      62.610075   54.786975   54.640366
C      61.569566   54.022182   55.445211
C      61.324215   52.591204   54.989967
C      61.605771   52.139613   53.631225
C      60.584770   51.667915   55.842706
O      60.147640   52.023432   57.010138
C      63.190167   56.123927   55.155452
O      63.004434   56.511518   56.396157
O      64.196658   52.351384   48.324134
C      63.214444   51.484204   48.040700
C      62.688786   51.446935   46.643032
C      63.002647   52.602431   45.735767
C      62.643212   52.423769   44.317802
C      61.606565   51.383537   43.919524
C      61.356443   50.292806   44.950487
C      61.629074   50.477728   46.372058
C      60.620925   49.089449   44.579879
O      60.191422   48.901036   43.371408
C      63.228302   53.404272   43.275907
O      63.050683   53.213211   41.989042
O      67.727958   51.154965   51.524801
O      67.736916   50.516135   48.734370
O      66.379139   49.126515   51.963574
C      65.192964   48.821274   52.508464
C      65.141234   48.546361   53.975741
C      66.431224   48.258039   54.689627
C      66.354403   48.200830   56.160199
C      65.017361   47.957627   56.844681
C      63.791950   48.250541   55.991624
C      63.827240   48.232124   54.532922
C      62.474527   48.343895   56.609753
O      62.313819   48.213195   57.889393
C      67.668281   48.247074   56.973123
O      67.653433   48.334085   58.283191
Fe     63.639145   49.847482   50.342650
O      61.900573   48.907451   50.552276
O      62.638442   51.225017   51.210462
O      62.645680   50.708860   48.955870
O      64.080889   48.687800   51.795945
O      64.088126   48.171646   49.541367
O      67.668101   56.677781   56.463502
O      67.714902   53.340128   41.884522
O      70.251435   52.133784   57.512086
O      70.298235   48.796128   42.933093
O      63.951581   56.828055   54.406166
O      63.986114   54.365318   43.648851
O      68.796590   48.305844   56.372753
O      68.831123   45.843111   45.615451
O      60.236443   50.590506   55.354071
O      60.268119   48.331453   45.486453
O      61.492928   48.380389   55.864073
O      61.524605   46.121338   45.996468
H      61.102431   51.360461   53.178901
H      63.422081   54.960110   52.600415
H      61.066806   54.443439   56.241956
H      61.109263   51.415498   43.015810
H      63.442999   53.468304   46.084158
H      61.121896   49.972269   47.115232
H      63.002878   48.017640   53.950301
H      67.316944   48.109152   54.181342
H      64.946810   47.618643   57.816868
H      63.022344   46.629444   47.886617
H      67.337862   46.617349   47.665097
H      64.989269   44.590695   44.590693
H      60.413002   52.842268   57.380349
H      63.060393   48.185595   58.454928
H      68.216499   56.211047   57.062988
H      70.042460   52.999223   57.804158
H      62.451332   56.012965   56.964921
H      66.839826   48.293730   58.746213
H      61.269558   49.244832   49.897376
H      69.638746   51.448829   53.526664
H      69.660288   49.912458   46.815742
H      67.537045   55.145651   52.673582
H      67.558588   53.609280   45.962660
H      69.474601   54.565659   56.412227
H      69.518104   51.463208   42.860620
H      70.024451   49.546224   42.418411
H      66.805753   44.847130   43.615682
H      60.554484   49.566583   42.798927
H      62.788985   44.248531   44.334300
H      62.470374   52.472923   41.855942
H      68.287424   52.601602   41.713356
