# Supplementary material for: Full Spectroscopic Characterization of the Molecular Oxygen-Based Methane to Methanol Conversion over Open Fe(II) Sites in a Metal–Organic Framework
Source: J Am Chem Soc. 2023 Sep 18;145(38):21040–52. doi: 10.1021/jacs.3c07216 (PMC10540213; doi:10.1021/jacs.3c07216)
Supplement: Supplementary file 2 — ja3c07216_si_002.zip [file ja3c07216_si_002.zip › strutture_per_zip/BTC/OCH3.xyz]

129

C       66.907268288     45.881168368     39.074925691
C       65.717123154     45.771996406     39.916002716
C       64.703963174     46.871846182     40.059793419
C       65.200260066     48.239264170     39.823971024
C       66.477168475     48.459659233     39.026301667
C       67.393267215     47.248975684     38.925583458
C       65.328316592     44.394301929     40.342548998
O       66.023299466     43.363557137     39.876958444
Fe      66.411543867     41.817901118     40.931605129
O       65.123511364     41.245953437     39.640903930
C       63.867663584     40.956735194     39.959354781
O       63.151953741     41.672674807     40.838149044
Fe      63.438186690     42.936555529     42.230155963
O       64.249458639     44.255588775     41.126073561
C       64.326930351     49.432422816     40.274445160
O       63.185402677     49.228465679     40.815089727
C       68.763671446     47.404818635     38.452181726
O       69.401266192     46.380839985     38.195573604
C       63.191249623     39.827495381     39.253355703
C       64.010173412     39.063021391     38.314889808
C       63.386565621     37.819430655     37.874448582
C       61.877324190     37.634186562     37.819560218
C       61.080575640     38.543819856     38.743196473
C       61.689858746     39.778322181     39.269061399
C       59.585867945     38.274603324     39.030657190
O       58.892223189     39.124709554     39.688801407
C       64.268744466     36.826263407     37.272963940
O       65.463158012     37.112729566     37.162433872
O       63.802427880     35.756140479     36.709249352
O       61.794545998     43.652755562     42.070466635
O       65.216257812     42.155990383     42.454843489
Fe      65.727693371     41.733694185     44.293714536
O       66.281184532     40.028637709     43.658562311
C       66.709807974     39.463537205     42.521009905
O       67.183348608     40.163747418     41.497461846
O       63.732281217     44.228195646     43.546448903
C       64.381969130     44.296051589     44.627936498
C       64.592821956     45.768186476     45.252112568
C       63.690473794     46.896061831     44.823665271
C       64.169978166     48.262226679     45.171152447
C       65.038530365     48.439724898     46.314870910
C       65.899671590     47.353480493     46.730143369
C       65.491937522     45.949608342     46.447345629
C       63.507931212     49.484215164     44.456123214
O       63.761020875     50.684461764     44.766862626
C       67.103678835     47.595073777     47.697013642
O       67.450069115     48.746302431     48.091844161
O       62.618635574     41.607294394     43.254291828
C       62.937457102     40.896474811     44.248977971
C       61.986244795     39.633753356     44.568293311
C       60.587600680     39.593624754     44.009645181
C       59.921182114     38.262921594     44.056506377
C       60.309573610     37.310391837     45.074258319
C       61.650874475     37.354174591     45.615498394
C       62.389063715     38.647169206     45.633326071
C       58.645818766     38.041504114     43.180578361
O       57.942627636     36.991197203     43.240442062
C       62.241569977     36.152373593     46.421468508
O       61.631679381     35.053048108     46.565426413
O       59.026390226     37.132775192     38.703117167
O       65.253832522     43.428802606     44.917841502
O       64.140187251     40.807900112     44.625683863
O       67.378688704     42.611551152     43.946485732
C       68.170456350     42.901089248     42.904203275
O       68.083144381     42.281363994     41.733517888
O       62.703116613     49.287522934     43.546476462
O       67.755825793     46.632930744     48.100541434
O       58.296955927     38.917871304     42.390548309
O       63.349663220     36.263275668     46.944612531
C       69.248277925     43.916795433     43.098675281
C       69.634656748     44.281353872     44.503886669
C       70.547227766     45.430062645     44.643257145
C       71.400681375     45.872932895     43.463925006
C       70.917239112     45.397548822     42.101780924
C       70.079567864     44.214503609     41.934156396
C       70.721761369     46.072701481     46.038181863
O       70.104169801     45.593486713     47.051054080
C       71.462282035     45.987029928     40.884470638
O       71.195552933     45.438165436     39.812784521
O       72.338915088     46.941084454     40.925294666
O       71.415047663     47.176677536     46.195221613
C       66.722405457     37.972295225     42.436027171
C       66.620553601     37.187831885     43.713152833
C       66.427550133     35.734633120     43.562482872
C       66.800844002     35.047474109     42.257182365
C       66.910539427     35.968004229     41.050644575
C       67.182474523     37.396358310     41.174119603
C       65.980700364     34.914883098     44.794390607
O       65.810984041     35.489718821     45.924760944
C       66.967351233     35.408461162     39.705250002
O       67.257442500     36.170041623     38.779642658
O       66.895775005     34.130957661     39.497316615
O       65.665248394     33.644849075     44.686793282
O       69.245571441     48.566267854     38.137226647
O       64.776191114     50.664605959     40.211541490
H       70.074645452     43.642576234     41.075145138
H       69.282584019     43.759334258     45.321542766
H       72.245993178     46.453541625     43.579550643
H       66.967513651     34.030933427     42.194769305
H       66.681982318     37.638963913     44.639289609
H       67.654669460     37.947297473     40.440277324
H       67.360773375     45.068398596     38.629099189
H       63.720636442     46.681468074     40.308482006
H       66.705279814     49.364542198     38.585635410
H       64.940789711     39.373106957     37.994229846
H       61.120038463     40.561109163     39.626230947
H       61.426785231     36.941906378     37.200853548
H       72.540727896     47.357337131     41.740138656
H       68.760203786     49.343550667     38.332707224
H       66.976422588     49.502162397     47.804967856
H       64.368910644     50.872105518     45.454773530
H       71.876225531     47.547619586     45.468801043
H       65.609365761     50.840101592     39.820394700
H       62.802166402     46.733152016     44.324268542
H       60.123875756     40.429944152     43.621636028
H       65.803436384     45.156344800     47.029347236
H       63.125143950     38.853135595     46.326714724
H       65.043767969     49.333812265     46.830229500
H       59.635396250     36.605516076     45.411376265
H       58.314058720     36.397599713     43.882454331
H       59.649369031     36.601629698     38.221159743
H       66.663463453     33.690929935     40.306580088
H       63.125830028     35.995301906     36.086741075
H       65.840372551     33.348990967     43.801185959
H       60.794570284     35.094394635     46.118168836
C       61.156953720     44.716338603     42.675996681
H       60.136139435     44.807591849     42.276483176
H       61.111913839     44.546836592     43.761925075
H       61.714582885     45.642371893     42.472251594
