# Supplementary material for: Full Spectroscopic Characterization of the Molecular Oxygen-Based Methane to Methanol Conversion over Open Fe(II) Sites in a Metal–Organic Framework
Source: J Am Chem Soc. 2023 Sep 18;145(38):21040–52. doi: 10.1021/jacs.3c07216 (PMC10540213; doi:10.1021/jacs.3c07216)
Supplement: Supplementary file 2 — ja3c07216_si_002.zip [file ja3c07216_si_002.zip › strutture_per_zip/formate/15/A.xyz]

28
Coordinates from ORCA-job SBU_act_opt
  C   36.89047699446478     14.42359245341183     26.34813899455019
  O   36.19680375458876     13.69892551000151     27.10022358851032
  Fe  35.66322554002942     11.75547553868211     26.86301550053798
  O   33.71296899614051     12.31101470020339     27.05373046410203
  C   32.77731256968421     12.25021087580357     26.22339742589302
  O   32.80815446526353     11.80697323454176     25.04977021019759
  Fe  34.37716524395891     10.96001966756837     24.09561290898928
  O   37.40509263307198     14.13708426051567     25.24112032290712
  Fe  37.30954317892843     12.47114688258790     24.08055487221427
  O   36.27508430605263     13.46123417026044     22.66760786225629
  C   35.09341040546241     13.27717658007040     22.28154285654503
  O   34.27309478321423     12.41748921157351     22.67493169592553
  O   38.74286950719052     11.69270724361951     25.27161189512199
  C   38.63319126840273     11.26733015461191     26.44845177655086
  O   37.61366220991860     11.22941827968832     27.17346542656581
  O   35.83723672548577     11.75492572547746     25.00064170556263
  O   37.49167195864520     10.93195917672098     22.78420662997466
  C   36.69273596294239     10.02282524080098     22.45387007669283
  O   35.50711331847442      9.85858481519314     22.82516510628683
  O   35.11882961921141      9.84153772561302     27.22236077477445
  C   34.51334843635413      9.07497214339270     26.43353361265773
  O   34.14451691552124      9.30277005637464     25.25893348703452
  H   39.55962880606292     10.87203428546480     26.89885453556885
  H   37.08550193311288      9.27031574995826     21.74961865188228
  H   34.73561734200111     13.96594512502291     21.49789459188194
  H   37.07022204054839     15.45167926954776     26.70640479062400
  H   31.80282179983999     12.63904028194617     26.56349974686756
  H   34.28106728542652      8.07100464134629     26.82708948932320
