# Supplementary material for: Full Spectroscopic Characterization of the Molecular Oxygen-Based Methane to Methanol Conversion over Open Fe(II) Sites in a Metal–Organic Framework
Source: J Am Chem Soc. 2023 Sep 18;145(38):21040–52. doi: 10.1021/jacs.3c07216 (PMC10540213; doi:10.1021/jacs.3c07216)
Supplement: Supplementary file 2 — ja3c07216_si_002.zip [file ja3c07216_si_002.zip › strutture_per_zip/formate/15/B.xyz]

35
Coordinates from ORCA-job SBU_O2-CH4_opt_Compound_1
  C   4.35283302988723     -6.14032346249784     -0.48379337196412
  O   2.52824692045737     -3.68697745618973     -2.30515020400589
  O   2.33812767426072     -2.50112850501670     -1.97141562329807
  Fe  2.77395859436160     -1.71615042489116     -0.26118092799741
  O   3.67005639262789     -0.10469514856093     -1.19029364667575
  C   4.65467930597962      0.59430818775770     -0.89401825020079
  O   5.33292306913449      0.57652333057547      0.17106621267676
  Fe  4.96880732997484     -0.35578768882046      1.88814180239135
  O   5.11041312971385     -1.04039956236587      3.80334946951876
  C   4.25122407897317     -1.45623984495116      4.61378251784969
  O   3.00472293789569     -1.48811987243657      4.47323985535551
  Fe  1.95695910523707     -0.81579954740220      2.87890246363924
  O   2.46644209749527      1.05958214589045      3.50862548763557
  C   3.48506993643483      1.76147206322434      3.31422428989013
  O   4.53936452983833      1.44738322699118      2.71078315484842
  O   4.57949568019101     -2.73250725912009     -0.25773421738526
  C   5.64202642495304     -2.73955545139007      0.38852773169717
  O   6.02080326215534     -1.92839565564712      1.28071125593540
  O   3.24490251968248     -0.95550281711034      1.55128993918367
  O   1.87427087738073     -3.32469751431412      0.67472455656032
  C   1.30156444315903     -3.47283597819657      1.76917233020548
  O   1.15203104475765     -2.62743085586100      2.69445342672777
  O   0.99782540878129     -0.65643570496089     -0.22240664675503
  C   0.28142868914775     -0.08674398602443      0.61887218423938
  O   0.44688859768876     -0.01531121804992      1.86968407756290
  H   0.86451812785149     -4.46611292594828      1.96724518301121
  H   4.63631363756350     -1.84647956719567      5.57026626733374
  H   3.45158105051075      2.78590824245575      3.72083494169749
  H   -0.61649676430527      0.42863463693304      0.23858121494446
  H   4.98788846852824      1.32705494889883     -1.64815954633126
  H   6.35176915503460     -3.55323118324832      0.16404776816643
  H   3.50602589276663     -5.56078315353449     -0.12855755886683
  H   5.08360753703289     -6.25071644842156      0.31329114955009
  H   4.01802468992424     -7.12366707366091     -0.80075689827474
  H   4.80309065948227     -5.62138509905411     -1.32497061425905
