# Supplementary material for: Full Spectroscopic Characterization of the Molecular Oxygen-Based Methane to Methanol Conversion over Open Fe(II) Sites in a Metal–Organic Framework
Source: J Am Chem Soc. 2023 Sep 18;145(38):21040–52. doi: 10.1021/jacs.3c07216 (PMC10540213; doi:10.1021/jacs.3c07216)
Supplement: Supplementary file 2 — ja3c07216_si_002.zip [file ja3c07216_si_002.zip › strutture_per_zip/formate/15/C.xyz]

35
Coordinates from ORCA-job thermo
  C   0.02448383484893      0.01227034990979     -0.04488154519798
  O   0.89620348362957     -0.32615358260053     -0.87055386880215
  Fe  2.71629196454253     -1.24773345566300     -0.69263551169289
  O   2.34035876699628     -2.18882762179405     -2.30841511335949
  O   2.60068855483596     -3.51146208469913     -2.26293977661185
  O   0.07031306766431     -0.05133855873066      1.21122970869093
  Fe  1.61749125471752     -0.52109651801580      2.38945424773661
  O   1.69055420771647      1.42248096510996      2.98585637143140
  C   2.61288219069851      2.25876525579373      2.84112876932219
  O   3.73699494967951      2.08272137293503      2.31592516332488
  Fe  4.52525554503935      0.35634266902711      1.58787213045716
  O   4.94630477869261      1.32177896059144     -0.10990156586651
  C   4.46176714233389      1.15532981953287     -1.25801694548265
  O   3.64159768915528      0.29064962749818     -1.63133788479030
  O   2.68395659399275     -0.98473287821585      4.05124416442832
  C   3.89423375911125     -0.75599799186748      4.28050085282119
  O   4.74177085179390     -0.25020753907835      3.50770898031255
  O   2.93693879699155     -0.51970848834813      1.06116725176654
  O   1.10602725287851     -2.47698344307727      2.28932508396627
  C   1.20627598313594     -3.21807745354623      1.28597570538561
  O   1.69288876534997     -2.93701175613775      0.16513920654474
  O   5.73476633120712     -1.16520053104972      1.03093157779644
  C   5.50096973030197     -2.06611166531204      0.19266447648484
  O   4.48501674848246     -2.22432635849355     -0.52369519975773
  H   0.82043668065575     -4.24625331214080      1.40708221574347
  H   4.26023316296760     -1.03878986637250      5.28127253718184
  H   2.40766059492130      3.27491794517930      3.21748611683623
  H   -0.91013671780241      0.42071583539325     -0.46579670345232
  H   4.80347770217810      1.86531540754821     -2.02949435670467
  H   6.29239058394378     -2.82616679776185      0.06677427197508
  H   2.09365743562295     -3.81357583363065     -1.46739990691214
  C   3.82679413998041     -5.39846278147613     -0.32850520274237
  H   3.92063619871575     -4.97461433580765      0.65812338779264
  H   3.09159758503731     -6.16841295477767     -0.50685016675447
  H   4.59759816567790     -5.21805178443134     -1.05936011686831
