# Supplementary material for: Full Spectroscopic Characterization of the Molecular Oxygen-Based Methane to Methanol Conversion over Open Fe(II) Sites in a Metal–Organic Framework
Source: J Am Chem Soc. 2023 Sep 18;145(38):21040–52. doi: 10.1021/jacs.3c07216 (PMC10540213; doi:10.1021/jacs.3c07216)
Supplement: Supplementary file 2 — ja3c07216_si_002.zip [file ja3c07216_si_002.zip › strutture_per_zip/formate/15/D.xyz]

35
Coordinates from ORCA-job thermo
  C   0.40849627929371     -3.14664079379182     -5.25220337734741
  O   1.09070116809494     -3.74509254933062     -4.17733144675376
  O   3.63394087165197     -2.09879708641562     -3.99646057494197
  Fe  3.39832111327655     -1.56364014650370     -2.48081038746064
  O   4.01439261860961      0.31376989511333     -2.93833795400914
  C   4.67070103825820      1.12515079265209     -2.25896955208894
  O   5.02760649191325      1.03798807034640     -1.05376723047928
  Fe  4.32827637853140     -0.11935606569312      0.41274030491985
  O   3.39968809510205      1.49494145863944      1.15911318533989
  C   2.15913519312637      1.51984197271850      1.36727080257539
  O   1.32365348523217      0.62565041236747      1.11667835695499
  Fe  1.35382613982303     -1.19759223651481      0.15843556073557
  O   3.02806024451051     -0.94863934578332     -0.62833247868285
  O   1.40720979609673     -0.97475386515808     -2.93160100693748
  C   0.36204483854874     -0.58046398110137     -2.39945630511137
  O   0.08803729101776     -0.49556573123771     -1.16042168691325
  O   2.82597461434888     -3.41556760057102     -1.89121396560082
  C   1.82119170532204     -3.75711255779365     -1.23818246091355
  O   1.06838252337637     -3.03261153225515     -0.53226316859442
  O   5.37266555009840     -2.02307200968405     -1.83015344233595
  C   6.08328190709763     -1.95739867087416     -0.81971867948355
  O   5.88246712296827     -1.29682510390337      0.24955408968543
  O   1.77473136541528     -1.96463241745437      1.96483155058097
  C   2.84810302799561     -1.72186610189286      2.57297239883535
  O   3.81781065917044     -1.04227891326867      2.17258485317428
  H   1.56147868772155     -4.82644516343314     -1.27306155377944
  H   2.94069346964485     -2.16566491949758      3.57724057173739
  H   1.76949168463099      2.44480307452345      1.82216566309711
  H   -0.44959479902575     -0.25114352518889     -3.07025158088978
  H   4.98759076035760      2.04313623206530     -2.78206201004689
  H   7.02104276652667     -2.53835362252261     -0.82432940302864
  H   0.78966237557219     -3.47440634539339     -6.22581155903737
  H   -0.63674414785708     -3.44702943137461     -5.18593453993342
  H   0.45664046643275     -2.05289470658483     -5.21820751984229
  H   1.99573621711547     -3.40112948520301     -4.17912345342356
