# Supplementary material for: Full Spectroscopic Characterization of the Molecular Oxygen-Based Methane to Methanol Conversion over Open Fe(II) Sites in a Metal–Organic Framework
Source: J Am Chem Soc. 2023 Sep 18;145(38):21040–52. doi: 10.1021/jacs.3c07216 (PMC10540213; doi:10.1021/jacs.3c07216)
Supplement: Supplementary file 2 — ja3c07216_si_002.zip [file ja3c07216_si_002.zip › strutture_per_zip/formate/15/E.xyz]

34
Coordinates from ORCA-job thermo
  C   3.92943973202844     -4.48328801565837      0.83816849313353
  O   4.95750005083524     -4.43811851815021      1.56833950578879
  Fe  5.85622172349223     -2.86763291626665      2.39091297160429
  O   4.98333500008034     -3.35207649971017      4.13352666431895
  C   4.23266405948353     -2.56748233335397      4.76826259488090
  O   3.87861825452023     -1.41504024655938      4.44159007761288
  Fe  4.18670453550970     -0.20981853080718      2.79944992830104
  O   5.86220590729432      0.36356398043213      3.74678743094222
  C   6.85475225645611     -0.39172414342970      3.90652027141708
  O   6.99376486429415     -1.56782466031243      3.50789707426414
  O   3.40991094575671     -3.57227658959153      0.16936454442206
  Fe  4.09115665062431     -1.69584227409075     -0.23180184113333
  O   6.00760822249270     -2.48549757643184     -0.68980619313955
  C   7.07756453357269     -2.79134875847548     -0.14916108640979
  O   7.31476112276196     -2.97592057936373      1.08704920538065
  O   3.59245928832731     -1.77439592703484     -1.76802907894084
  O   4.71401528401083     -1.58918262257121      1.66536003385032
  O   2.23857398008907     -0.89992048670121      0.45269128867732
  C   1.70407513088087     -0.43724065315139      1.46727863959327
  O   2.24926827651382     -0.08946091706003      2.56348985408764
  O   4.81822694282183      0.19144900795592     -0.49577298183589
  C   4.83991961806284      1.17329145120417      0.26727262361868
  O   4.49113008010907      1.24213696360767      1.47805859456424
  H   0.61010605900810     -0.29724079258161      1.44195507506866
  H   3.84072227522705     -2.95021059877053      5.72453505771335
  H   7.70150827075631      0.04239194376660      4.46228579469874
  H   5.20926511389699      2.11617815308320     -0.17019522303765
  H   7.95245234972870     -2.92929037754719     -0.80742293099029
  H   3.43075897248263     -5.46577601994651      0.78572044183492
  H   5.64369782139224     -0.86462428725236     -3.09581015858448
  C   6.65030458190771     -0.64679275893830     -3.44033884562207
  H   7.19706913590031     -0.14730239719676     -2.64474690703621
  H   7.15205767650768     -1.57572713208318     -3.69767462328591
  H   6.61442163217378     -0.00208061801310     -4.31402338475769
