# Supplementary material for: Full Spectroscopic Characterization of the Molecular Oxygen-Based Methane to Methanol Conversion over Open Fe(II) Sites in a Metal–Organic Framework
Source: J Am Chem Soc. 2023 Sep 18;145(38):21040–52. doi: 10.1021/jacs.3c07216 (PMC10540213; doi:10.1021/jacs.3c07216)
Supplement: Supplementary file 2 — ja3c07216_si_002.zip [file ja3c07216_si_002.zip › strutture_per_zip/formate/15/F.xyz]

34
Coordinates from ORCA-job thermo
  C   5.36052603739890     -1.65235361309060      1.36155714421194
  O   5.90378263649092     -0.61074397194931      1.82930549889241
  Fe  6.99919179622210     -0.41828706822949      3.47373688065391
  O   8.64256994171265     -0.37460696684731      2.29677223430282
  C   9.64141151850423     -1.12035798013365      2.44885586014279
  O   9.79927033489630     -2.03308130105345      3.28966627489617
  Fe  8.55329938554997     -2.88009987283758      4.68252474950929
  O   8.70326289220843     -4.59069411761866      3.70673286148187
  C   7.68576108571612     -5.21287362088201      3.27848050509524
  O   6.49165977806515     -4.89477970032126      3.37232727316110
  Fe  5.18633327709908     -3.32264824614850      3.95610994830718
  O   5.57601102388304     -3.73423318128865      5.94643136039452
  C   6.59817878471341     -3.95132274668769      6.61577034835310
  O   7.80650623364348     -3.81457777997944      6.27081548641400
  O   3.69297620260467     -4.34612897436366      3.81645551214832
  O   5.15304918685595     -2.73384027574382      1.93389010531211
  O   4.24218889310225     -1.55837358207273      4.51199819893470
  C   4.43215715311723     -0.35102703737313      4.72737065282624
  O   5.44803984696339      0.34685708086461      4.43893355735025
  O   6.96673716935912     -2.18276300720135      4.03193931817165
  O   8.21808276405027      0.32471688589961      4.93933345322004
  C   8.95515544679445     -0.21442403838936      5.79476819251996
  O   9.22137812667216     -1.43445041315799      5.92514310023636
  H   3.62062124124956      0.19915020671878      5.23299604567230
  H   9.42773075701493      0.46126114758284      6.52633247818491
  H   10.47861517762242     -0.94888831969274      1.75226668031763
  H   5.03499460494511     -1.57183073046474      0.30980484756736
  H   7.91466495562226     -6.15872981636303      2.75621275933255
  H   6.44782965143759     -4.31249732172264      7.64771541419408
  H   3.61925023704180     -4.96587745301616      3.07616351639349
  C   4.24440854636686     -6.19314226004900      1.25175528304611
  H   4.78125621586908     -6.94037392312652      1.81432228488622
  H   4.78268122461836     -5.34781085329869      0.85442178526278
  H   3.25576787258831     -6.41705414796252      0.88213738860630
