# Supplementary material for: Full Spectroscopic Characterization of the Molecular Oxygen-Based Methane to Methanol Conversion over Open Fe(II) Sites in a Metal–Organic Framework
Source: J Am Chem Soc. 2023 Sep 18;145(38):21040–52. doi: 10.1021/jacs.3c07216 (PMC10540213; doi:10.1021/jacs.3c07216)
Supplement: Supplementary file 2 — ja3c07216_si_002.zip [file ja3c07216_si_002.zip › strutture_per_zip/formate/15/FeIVO.xyz]

29
XYZ file generated by orca_plot on BaseName=thermo
  O       3.710665     -1.523692     -1.730851
  Fe      4.180827     -1.543752     -0.185044
  O       2.441569     -2.411846      0.408654
  C       2.230458     -3.301427      1.252234
  O       3.037559     -3.821177      2.070300
  Fe      4.782627     -3.132855      2.734495
  O       4.760184     -1.562835      1.735592
  Fe      5.326132     -0.024467      2.615451
  O       3.935765      1.291505      2.214068
  C       3.281449      1.227378      1.123866
  O       3.357500      0.379234      0.227330
  O       5.970366     -0.686379     -0.642089
  C       6.642997      0.162124     -0.030038
  O       6.444437      0.650957      1.115798
  O       5.096877     -3.456747     -0.348389
  C       5.672050     -4.316184      0.330045
  O       5.742559     -4.408760      1.597111
  O       7.019597     -0.563105      3.555971
  C       7.246029     -1.744532      3.920472
  O       6.528714     -2.752118      3.738332
  O       4.392462     -0.442350      4.399939
  C       3.872314     -1.458992      4.907939
  O       3.860394     -2.629087      4.447974
  H       2.557967      2.048170      0.982028
  H       3.358751     -1.318694      5.872839
  H       8.192084     -1.906759      4.461667
  H       7.532325      0.545679     -0.558143
  H       6.199483     -5.118146     -0.213818
  H       1.200600     -3.694948      1.289931
