# Supplementary material for: Full Spectroscopic Characterization of the Molecular Oxygen-Based Methane to Methanol Conversion over Open Fe(II) Sites in a Metal–Organic Framework
Source: J Am Chem Soc. 2023 Sep 18;145(38):21040–52. doi: 10.1021/jacs.3c07216 (PMC10540213; doi:10.1021/jacs.3c07216)
Supplement: Supplementary file 2 — ja3c07216_si_002.zip [file ja3c07216_si_002.zip › strutture_per_zip/formate/15/G.xyz]

34
Coordinates from ORCA-job thermo
  C   1.76372729001358     -2.43831870224112     -5.23663241526973
  O   2.28861341782684     -3.04273804159513     -4.05173363377293
  Fe  2.61859857481025     -1.91918131651680     -2.26377157578969
  O   3.60895450007154     -0.51210512392194     -3.35850552165310
  C   4.45536183765110      0.34565671104813     -3.00890712156718
  O   4.90474942217625      0.56862910781645     -1.86215358649263
  Fe  4.47716868287606     -0.30448035987360     -0.07091740918616
  O   3.87715965170359      1.49064042952382      0.63256863413759
  C   2.74146459852327      1.79956674972885      1.06642094740651
  O   1.72019353878262      1.07708528645004      1.13844147175659
  Fe  1.36630010501375     -0.84819678858109      0.59754046552541
  O   2.81607996847933     -1.02687614351982     -0.57903812305267
  O   0.80633501569211     -0.96718485485108     -2.65936924214393
  C   -0.04344383951919     -0.38506047815770     -1.94967190085602
  O   -0.04321460913524     -0.22684426555786     -0.70391830261067
  O   1.51816093440149     -3.51791652767464     -1.50660700029704
  C   0.81165509034601     -3.60191858799466     -0.47314285868141
  O   0.61648423830299     -2.73065543583475      0.40364981950017
  O   4.37449098947279     -2.96696985633153     -1.99496461821532
  C   5.42195564267220     -2.77250140688613     -1.34392251362824
  O   5.69941186854629     -1.81085014950630     -0.58175833241882
  O   2.26776038678042     -1.42052258061243      2.31423833345410
  C   3.49226827879682     -1.37041437370649      2.58310147607355
  O   4.42863854641522     -0.98180397809970      1.84721810858460
  H   0.29727665587096     -4.56626035986768     -0.31503554739638
  H   3.77899174525007     -1.71628002857347      3.59061937385050
  H   2.62742778565898      2.83709190426549      1.42293700577406
  H   -0.90836926073990      0.04931556896739     -2.48170729324526
  H   4.85187519409875      0.98697831501579     -3.81526868612097
  H   6.20954100106730     -3.53944224682472     -1.44355347581924
  H   0.74317473278082     -2.08859362849451     -5.08317660363011
  H   2.39968982239433     -1.58578187834587     -5.45400132327206
  H   1.80299992636585     -3.14503032017605     -6.06526937286712
  H   1.72119926655246     -3.77056863907077     -3.76488417807621
