# Supplementary material for: Full Spectroscopic Characterization of the Molecular Oxygen-Based Methane to Methanol Conversion over Open Fe(II) Sites in a Metal–Organic Framework
Source: J Am Chem Soc. 2023 Sep 18;145(38):21040–52. doi: 10.1021/jacs.3c07216 (PMC10540213; doi:10.1021/jacs.3c07216)
Supplement: Supplementary file 2 — ja3c07216_si_002.zip [file ja3c07216_si_002.zip › strutture_per_zip/formate/15/im6.xyz]

   35
FINAL HEAT OF FORMATION = -5192.899984
 C    -3.130802     1.330348    -0.635564
 O    -2.351814     0.736042    -1.392093
Fe    -0.476424    -0.221342    -1.256255
 O    -0.817273    -0.903356    -2.747254
 O     0.063214    -2.536880    -2.723659
 O    -3.024733     1.539078     0.612521
Fe    -1.499276     0.958268     1.713963
 O    -1.114333     2.919012     2.136524
 C    -0.145404     3.672028     1.886566
 O     0.952469     3.363273     1.364075
Fe     1.503921     1.485131     0.856531
 O     2.014242     2.163477    -0.933808
 C     1.381203     2.042355    -2.021442
 O     0.389905     1.339131    -2.267732
 O    -0.561830     0.527771     3.454192
 C     0.663317     0.704403     3.667069
 O     1.532158     1.096490     2.857724
 O    -0.152922     0.715043     0.441026
 O    -2.190942    -0.920922     1.701876
 C    -1.974326    -1.836712     0.864064
 O    -1.360715    -1.777035    -0.218576
 O     2.737212    -0.050049     0.628284
 C     2.443485    -0.966610    -0.199091
 O     1.473200    -1.032478    -0.963752
 H    -2.390450    -2.823969     1.132801
 H     1.014971     0.484915     4.688514
 H    -0.272102     4.733960     2.153633
 H    -4.047564     1.740918    -1.091925
 H     1.769323     2.644387    -2.860443
 H     3.160172    -1.808098    -0.228451
 H    -0.804530    -2.934629    -2.545831
 C     1.205260    -3.979638    -2.076280
 H     1.153454    -3.785955    -1.009817
 H     0.704582    -4.873603    -2.434668
 H     2.153352    -3.744753    -2.552722
