# Supplementary material for: Full Spectroscopic Characterization of the Molecular Oxygen-Based Methane to Methanol Conversion over Open Fe(II) Sites in a Metal–Organic Framework
Source: J Am Chem Soc. 2023 Sep 18;145(38):21040–52. doi: 10.1021/jacs.3c07216 (PMC10540213; doi:10.1021/jacs.3c07216)
Supplement: Supplementary file 2 — ja3c07216_si_002.zip [file ja3c07216_si_002.zip › strutture_per_zip/formate/15/TS1.xyz]

35

C     -2.729470     0.210485    -2.024097
O     -2.736073     0.103926    -0.776476
Fe    -1.256894     0.000574     0.603671
O     -2.548951     0.846269     2.098752
O     -2.165299     1.933842     2.715847
O     -1.739379     0.311912    -2.787701
Fe     0.228423     0.219857    -2.353323
O      0.350107    -1.465308    -3.476490
C      0.657090    -2.634136    -3.143952
O      1.000860    -3.050486    -2.012635
Fe     1.252735    -1.992144    -0.299921
O     -0.047477    -3.222922     0.614908
C     -1.188977    -2.984332     1.079213
O     -1.779311    -1.882705     1.144884
O      2.245501     0.380229    -2.497027
C      3.121500    -0.318921    -1.935277
O      2.957068    -1.247314    -1.109218
O      0.087502    -0.564447    -0.662336
O      0.163904     2.160351    -1.769563
C     -0.268362     2.635567    -0.695956
O     -0.784941     2.024517     0.272137
O      1.852728    -1.318809     1.516497
C      1.266608    -0.527554     2.290664
O      0.150457     0.023747     2.139691
H     -0.181296     3.731749    -0.590606
H      4.167284    -0.084102    -2.195507
H      0.613563    -3.390694    -3.945204
H     -3.717072     0.211495    -2.515174
H     -1.738760    -3.855959     1.472168
H      1.806467    -0.284622     3.223925
H     -1.214601     2.109681     2.453922
C      0.498701     2.957954     3.264625
H      1.172959     2.700668     2.464458
H      0.074680     3.949610     3.309130
H      0.428728     2.312023     4.125971
