# Supplementary material for: Full Spectroscopic Characterization of the Molecular Oxygen-Based Methane to Methanol Conversion over Open Fe(II) Sites in a Metal–Organic Framework
Source: J Am Chem Soc. 2023 Sep 18;145(38):21040–52. doi: 10.1021/jacs.3c07216 (PMC10540213; doi:10.1021/jacs.3c07216)
Supplement: Supplementary file 2 — ja3c07216_si_002.zip [file ja3c07216_si_002.zip › strutture_per_zip/formate/15/TS2.xyz]

35

C     -3.129945     1.329447    -0.636211
O     -2.349790     0.734353    -1.393591
Fe    -0.466962    -0.218418    -1.230319
O     -0.790682    -0.971487    -2.766292
O     -0.023034    -2.403390    -2.746255
O     -3.024640     1.539536     0.609599
Fe    -1.499678     0.960473     1.716108
O     -1.113708     2.919402     2.135896
C     -0.145890     3.672176     1.886907
O      0.952439     3.363214     1.363520
Fe     1.503890     1.487442     0.860105
O      2.013387     2.163475    -0.935620
C      1.381342     2.042079    -2.020868
O      0.388678     1.336351    -2.267198
O     -0.560967     0.526917     3.453948
C      0.662653     0.704001     3.667386
O      1.531928     1.096189     2.856825
O     -0.152346     0.710590     0.434169
O     -2.192165    -0.923242     1.700785
C     -1.975369    -1.836334     0.865825
O     -1.359957    -1.776440    -0.219606
O      2.738686    -0.050684     0.626360
C      2.444653    -0.965939    -0.197944
O      1.472469    -1.031074    -0.964154
H     -2.390050    -2.824625     1.132260
H      1.015175     0.485168     4.688555
H     -0.271944     4.734171     2.153789
H     -4.047504     1.740139    -1.092642
H      1.768792     2.643889    -2.860732
H      3.159297    -1.808895    -0.228415
H     -0.812627    -2.929886    -2.547040
C      1.257034    -4.039274    -2.047758
H      1.153636    -3.785357    -1.004729
H      0.701573    -4.878562    -2.437313
H      2.161623    -3.745406    -2.555351
