# Supplementary material for: Full Spectroscopic Characterization of the Molecular Oxygen-Based Methane to Methanol Conversion over Open Fe(II) Sites in a Metal–Organic Framework
Source: J Am Chem Soc. 2023 Sep 18;145(38):21040–52. doi: 10.1021/jacs.3c07216 (PMC10540213; doi:10.1021/jacs.3c07216)
Supplement: Supplementary file 2 — ja3c07216_si_002.zip [file ja3c07216_si_002.zip › strutture_per_zip/formate/15/TS3.xyz]

34
Coordinates from ORCA-job TS_2
  C   -2.81868774345365      0.15334783456509     -0.29912451416462
  O   -2.75805150115625      0.00867629289135      0.95738789199326
  Fe  -1.14398407056322     -0.16455505595073      2.09113301410379
  O   -1.47167157853780      1.72435843711430      2.74221263366281
  C   -0.64794903342602      2.66907210665512      2.67707056490658
  O   0.50819897561155      2.65156571567732      2.19870197627665
  Fe  1.57690243063020      1.18834270286429      1.24445601517946
  O   1.75086849746687      2.38308287858282     -0.31051963318811
  C   1.32860200362013      2.07053421698577     -1.46595702632607
  O   0.77749783804475      1.02277170745686     -1.82778460746759
  Fe  0.02562463644336     -0.83963476213293     -1.08416428500840
  O   1.94901224060450     -1.49146065486501     -0.73221862805699
  C   2.94441998360101     -1.02825202689982     -0.15151387327459
  O   3.03231912773110      0.02044375417769      0.54580299078467
  O   -0.11052997609357     -1.54615195498299     -2.68407918192816
  O   -1.91984153890477     -0.00684258369826     -1.13700143475274
  O   -0.69480557243993     -2.49627908987994     -0.05014237491317
  C   -1.08211604600269     -2.85237147337776      1.07336540875212
  O   -1.31807362901336     -2.13690330182733      2.09062984101783
  O   0.14634282766368      0.10188954387864      0.79008281716477
  O   0.09213584211702     -0.33967489873492      3.71345073030142
  C   1.28980441194992     -0.02724063474127      3.89595497038709
  O   2.06838445196054      0.55041500708180      3.09824094209798
  H   -1.24851625660640     -3.93293761815860      1.22245753333602
  H   1.71882203965249     -0.29402582560880      4.87582639187636
  H   -0.98937972693053      3.63315505968907      3.08898505152407
  H   -3.80888694496119      0.46171664182285     -0.67803965588804
  H   1.48269802294786      2.85110524397660     -2.23133074519264
  H   3.88290509109610     -1.60038863934453     -0.25158430383722
  H   -0.50376468688524     -1.07405341102994     -3.70638245599653
  C   -0.94726478466179     -0.50420618194513     -4.76511534882163
  H   -0.05143597842039     -0.20391732541961     -5.29543730116555
  H   -1.53150500495361      0.31944575445265     -4.37173319236570
  H   -1.52807434813066     -1.27102745927468     -5.26363021101708
