# Supplementary material for: Full Spectroscopic Characterization of the Molecular Oxygen-Based Methane to Methanol Conversion over Open Fe(II) Sites in a Metal–Organic Framework
Source: J Am Chem Soc. 2023 Sep 18;145(38):21040–52. doi: 10.1021/jacs.3c07216 (PMC10540213; doi:10.1021/jacs.3c07216)
Supplement: Supplementary file 2 — ja3c07216_si_002.zip [file ja3c07216_si_002.zip › strutture_per_zip/formate/15/TS4.xyz]

34
Coordinates from ORCA-job TS
  C   -2.81774155095754      0.00452676748119     -0.37408528081489
  O   -2.75475625326048     -0.06745496944402      0.88362686835476
  Fe  -1.14010228529967     -0.17716527968682      2.04890298934494
  O   -1.51752526259422      1.73226347856366      2.60353223039609
  C   -0.69429913929792      2.67596262346412      2.52038875691271
  O   0.47160224547446      2.64281216670356      2.06674996055481
  Fe  1.56728863851948      1.16913449545621      1.16071487798984
  O   1.73125443320365      2.32477420651450     -0.42960520831223
  C   1.33467348305387      1.96089020841034     -1.57764527421920
  O   0.80961491827456      0.88814657258169     -1.90717106511293
  Fe  0.04576251417588     -0.92528120418659     -1.11777494008988
  O   1.97517128396432     -1.53587303840153     -0.76229986114831
  C   2.97019571058069     -1.04990059613831     -0.19836825449853
  O   3.04322932227042      0.00501950534081      0.49009205180167
  O   -0.10923346727802     -1.75903556933522     -2.74019664682890
  O   -1.90757115002122     -0.16752838539845     -1.20344342054086
  O   -0.71709195227159     -2.57085430126740      0.00857693051022
  C   -1.08964864392356     -2.89033721444893      1.14554736754252
  O   -1.31265855760204     -2.13927518900424      2.14386819476166
  O   0.15496924964160      0.04548221696051      0.74097937300111
  O   0.09788732586029     -0.24384473289844      3.67864302351273
  C   1.29604671087778      0.07119916760824      3.85164959239002
  O   2.07973416070177      0.60864253913813      3.03057264237168
  H   -1.25691763970371     -3.96431415961821      1.33832368091583
  H   1.72066677741909     -0.15125180197679      4.84434178456269
  H   -1.04510837301356      3.65400733074591      2.88916658560292
  H   -3.81577528103377      0.25263787295686     -0.77591019085527
  H   1.48530561947377      2.71281860231251     -2.37175227768720
  H   3.91867237397582     -1.60354041872705     -0.30605767260758
  H   -0.98303103179202     -1.96468040371240     -3.08635530399701
  C   -0.88302531295191      0.10243823941234     -4.63799670586812
  H   0.17404203413038      0.29426352928680     -4.70575793649326
  H   -1.47677186773258      0.63172166749885     -3.91063818073213
  H   -1.35485903286402     -0.56640392619186     -5.34061869071993
