# Supplementary material for: Full Spectroscopic Characterization of the Molecular Oxygen-Based Methane to Methanol Conversion over Open Fe(II) Sites in a Metal–Organic Framework
Source: J Am Chem Soc. 2023 Sep 18;145(38):21040–52. doi: 10.1021/jacs.3c07216 (PMC10540213; doi:10.1021/jacs.3c07216)
Supplement: Supplementary file 2 — ja3c07216_si_002.zip [file ja3c07216_si_002.zip › strutture_per_zip/formate/17/B.xyz]

35
Coordinates from ORCA-job thermo
  C   3.92951455390899     -5.78160062549857     -0.78023890690484
  O   2.25624007749744     -3.50299459238034     -2.73466460141120
  O   2.04430205097470     -2.30273738889570     -2.61071913093238
  Fe  2.49463723294837     -1.25437649777455     -0.60774069280750
  O   4.27011194931927     -2.24011166212284     -0.59804975736082
  C   5.32711223659106     -2.11350611261961      0.06182858159688
  O   5.62157643999924     -1.22366867042243      0.89530332110669
  Fe  4.51270353825876      0.35297242841024      1.51243139904877
  O   2.84655187509174     -0.37319791850075      1.06246092088914
  Fe  1.57269242925726     -0.19670992074501      2.42752552167294
  O   0.89750817463049     -2.10041721574256      2.32185768253645
  C   1.01876297161996     -2.95617495862171      1.41267332887862
  O   1.55961063744258     -2.82652988010655      0.29044794887573
  O   0.67736545468477     -0.37477736726875     -0.80540015666229
  C   -0.08833863534951      0.21576487288776     -0.00883604897907
  O   0.05471288691818      0.38946133575541      1.22496938070462
  O   3.39848170688132      0.20348988932823     -1.69426761015402
  C   4.26622512919411      1.05467540984974     -1.39089857579161
  O   4.81905965344049      1.24410005085610     -0.28138397282123
  O   1.84755665458527      1.75013761681281      2.94172193985577
  C   2.86117966223135      2.46890990073129      2.77937059143048
  O   3.95966907818884      2.15276550178834      2.26356703581369
  O   2.63794335885314     -0.71590591849969      4.07338618071365
  C   3.87995477511495     -0.66744373306772      4.23775872878386
  O   4.75485375483649     -0.30367953538147      3.41717109391384
  H   0.59635410417646     -3.95158509251001      1.63168750927554
  H   4.24887601637738     -0.98961157870319      5.22568529947007
  H   2.77574817959602      3.51096911581206      3.12980190828549
  H   -1.00654280262231      0.63986447973815     -0.44913607390346
  H   4.58502979118195      1.72685573832333     -2.20562043494313
  H   6.09760908943960     -2.88438821940506     -0.11010905009875
  H   3.28905690749133     -5.05091548687968     -0.29547272506502
  H   4.49698030416613     -6.33105558762606     -0.03431477895917
  H   3.31912895977300     -6.47497400381002     -1.35172212221772
  H   4.61010556656214     -5.26505375413345     -1.45097907188112
