# Supplementary material for: Full Spectroscopic Characterization of the Molecular Oxygen-Based Methane to Methanol Conversion over Open Fe(II) Sites in a Metal–Organic Framework
Source: J Am Chem Soc. 2023 Sep 18;145(38):21040–52. doi: 10.1021/jacs.3c07216 (PMC10540213; doi:10.1021/jacs.3c07216)
Supplement: Supplementary file 2 — ja3c07216_si_002.zip [file ja3c07216_si_002.zip › strutture_per_zip/formate/17/A.xyz]

28
Coordinates from ORCA-job SBU_act_opt
  C   36.88821215115610     14.41626727148446     26.41660306498303
  O   36.20811466437225     13.68963630147296     27.18877682927345
  Fe  35.69657998172855     11.77396744678263     26.88687499134929
  O   33.75812449085004     12.28434301283875     27.08341588258570
  C   32.80365725016016     12.24561067991516     26.26544793472589
  O   32.80174331604891     11.78925739873495     25.10263964069647
  Fe  34.31653338534507     10.93975012086774     24.03914488359729
  O   37.39776825569221     14.11014442121210     25.32000487382772
  Fe  37.29538013486331     12.45306648107762     24.11389289241728
  O   36.27495452982460     13.39050770014706     22.77989719738538
  C   35.35076184415127     12.72464397498842     22.13655598076145
  O   34.24628374053020     12.36809906719301     22.73205112647228
  O   38.72904540369618     11.69332283892044     25.35096828175969
  C   38.63060457873723     11.28677292895770     26.52755348520325
  O   37.60903588807439     11.26916360566976     27.26126869414688
  O   35.76522176318616     11.72935246369873     25.04426797978706
  O   37.47803611455550     10.94189502395899     22.92473408847211
  C   36.42801725319440     10.54725848674595     22.25660674632955
  O   35.44714385443881      9.92467079316809     22.85632170874741
  O   35.16185400437956      9.87203290387857     27.24939896340160
  C   34.53788545134866      9.10742762757498     26.46787355682447
  O   34.11147768840061      9.35657321765884     25.32160633020566
  H   39.55140721870291     10.89128733118356     26.98697756999682
  H   36.56881563934154     10.33616530256703     21.19188464437078
  H   35.30817276297147     12.86397770289185     21.05181372908656
  H   37.04845339319645     15.45105937638928     26.76151512629557
  H   31.85169462113969     12.66942794713754     26.62520473649463
  H   34.34738861991036      8.09171157288276     26.85194806080040
