# Supplementary material for: Full Spectroscopic Characterization of the Molecular Oxygen-Based Methane to Methanol Conversion over Open Fe(II) Sites in a Metal–Organic Framework
Source: J Am Chem Soc. 2023 Sep 18;145(38):21040–52. doi: 10.1021/jacs.3c07216 (PMC10540213; doi:10.1021/jacs.3c07216)
Supplement: Supplementary file 2 — ja3c07216_si_002.zip [file ja3c07216_si_002.zip › strutture_per_zip/formate/17/C.xyz]

35
Coordinates from ORCA-job thermo
  C   0.04742224526931      0.00929030403888     -0.11947000214170
  O   0.92744083726616     -0.28657261098639     -0.94127308663198
  Fe  2.77109179090101     -1.25809115161130     -0.80181365796985
  O   2.56312595443648     -2.24131007908141     -2.40290615378396
  O   2.55424729961697     -3.62362131834250     -2.42354831428206
  O   0.07664745843023     -0.11424424454350      1.14081326944560
  Fe  1.60877484843252     -0.52413463052272      2.32405424640081
  O   1.58370115697750      1.38430198441764      2.98891505242023
  C   2.53979679987130      2.19782522702829      2.96658856350764
  O   3.69298037940765      2.02268054075890      2.51296463704614
  Fe  4.54360509700762      0.43989124749620      1.54264318730233
  O   4.79209898466327      1.61534865747469     -0.04724973859614
  C   4.37584449869219      1.35615587775988     -1.20971989482823
  O   3.72095802225703      0.36820667768614     -1.59098906053637
  O   2.75760165749114     -0.93080019253618      3.96545226689724
  C   3.98822670328506     -0.81220030473239      4.16227836348368
  O   4.85439683641320     -0.33953503164105      3.38732761700240
  O   2.96994175036480     -0.42907137677510      1.07673925152743
  O   1.14781817419724     -2.46604464178681      2.28731592123001
  C   1.34747828231882     -3.20925490710891      1.28918318086627
  O   1.83281079154259     -2.89432898708036      0.18635260757171
  O   5.86040386599259     -0.85139847589768      0.82552427878542
  C   5.64849024651364     -1.89655673728801      0.14219846237950
  O   4.59966970552614     -2.24335731091407     -0.42127733503064
  H   1.05384958149469     -4.26470433286560      1.42277440050676
  H   4.36004495901117     -1.17145227992020      5.13622601276384
  H   2.33340829615628      3.19112117656364      3.39803930655531
  H   -0.88901750153864      0.43425969033308     -0.51913227521039
  H   4.62954985730819      2.10671820144940     -1.97660536478393
  H   6.51749572125085     -2.57022122670021      0.04720322278935
  H   2.44559095682501     -3.87334874624079     -1.48040176647293
  C   3.53404004501967     -5.67485883329780     -0.16967770270799
  H   3.81149317215941     -5.26800278964264      0.78937280163270
  H   2.68670796670746     -6.33946836684739     -0.23933352001810
  H   4.23669646565930     -5.62321614399880     -0.98571579628969
