# Supplementary material for: Full Spectroscopic Characterization of the Molecular Oxygen-Based Methane to Methanol Conversion over Open Fe(II) Sites in a Metal–Organic Framework
Source: J Am Chem Soc. 2023 Sep 18;145(38):21040–52. doi: 10.1021/jacs.3c07216 (PMC10540213; doi:10.1021/jacs.3c07216)
Supplement: Supplementary file 2 — ja3c07216_si_002.zip [file ja3c07216_si_002.zip › strutture_per_zip/formate/17/D.xyz]

35
Coordinates from ORCA-job thermo
  C   2.90568042967216     -2.17840717231449     -6.01193727033194
  O   3.32667555072130     -3.02834850503937     -4.97070205842988
  O   1.30766103654499     -3.23001183734940     -3.58367841631508
  Fe  1.91788481133694     -2.21347904768372     -2.12209912743349
  O   2.70027590372474     -0.66398187219197     -3.21861684190287
  C   3.70321603976333      0.06856562267418     -3.15742836173992
  O   4.48349729504924      0.24320858316208     -2.18277062722795
  Fe  4.31024499773497     -0.47370129780771     -0.32498922598173
  O   4.02664857529839      1.43533715877702      0.28526955688281
  C   3.03482787536477      1.85681603186899      0.92814975262939
  O   2.02395692894207      1.21532530421176      1.29371371375751
  Fe  1.44282212624932     -0.71645676492862      0.97295685969212
  O   2.57850218113286     -1.11603275293647     -0.43021018671350
  O   0.13992579954369     -1.11149402671082     -1.92142156971445
  C   -0.46393176798298     -0.35108056643000     -1.15070120902027
  O   -0.15560060313235     -0.02347390350627      0.03358340840425
  O   1.12526658377931     -3.54009682268865     -0.75395231780710
  C   0.62377865115038     -3.48496280879298      0.38147756404112
  O   0.57701227378131     -2.49915500990389      1.16883070959097
  O   3.77495505915453     -3.14634298648454     -1.97827948039587
  C   4.91325620480833     -3.01875606735141     -1.50607358249290
  O   5.37848539421369     -2.05484121978380     -0.82645352765676
  O   2.60079651712686     -1.17165816584376      2.56970977272930
  C   3.85550581546714     -1.16369403225994      2.58654156938319
  O   4.63788599614117     -0.89754868626422      1.64589902400900
  H   0.15937470531177     -4.40961415852287      0.76437008168845
  H   4.32490210713907     -1.42704961963697      3.54860709724969
  H   3.05683279322804      2.92496139667592      1.19993372617624
  H   -1.39274898412244      0.11020545336262     -1.52772367473193
  H   3.94659506763624      0.65058420918320     -4.06316473072568
  H   5.62570521524108     -3.84096794519876     -1.68628831985388
  H   2.08159240496598     -1.53125588059446     -5.70058019868716
  H   3.75386743543928     -1.54914202134930     -6.27813006721980
  H   2.59575162586012     -2.73864806929074     -6.89945664776962
  H   2.58107370799286     -3.60545656207185     -4.71818809791277
