# Supplementary material for: Full Spectroscopic Characterization of the Molecular Oxygen-Based Methane to Methanol Conversion over Open Fe(II) Sites in a Metal–Organic Framework
Source: J Am Chem Soc. 2023 Sep 18;145(38):21040–52. doi: 10.1021/jacs.3c07216 (PMC10540213; doi:10.1021/jacs.3c07216)
Supplement: Supplementary file 2 — ja3c07216_si_002.zip [file ja3c07216_si_002.zip › strutture_per_zip/formate/17/E.xyz]

34
Coordinates from ORCA-job SBU_alphOCH4_opt_Compound_1
  C   4.00159562689070     -4.49664781516086      0.82641869257907
  O   4.97301416618811     -4.45056690399997      1.63548545940046
  Fe  5.86391462238477     -2.86773579184347      2.43623791224445
  O   4.93793236218816     -3.28172912922885      4.18465272075195
  C   4.16595648678058     -2.52150730840071      4.81888783267487
  O   3.79789551598839     -1.36544524642258      4.51185577063909
  Fe  4.18613747242823     -0.21147249791794      2.87076007187706
  O   5.91274072039258      0.27615918828995      3.80213114305186
  C   6.91686238801430     -0.46473539352459      3.93917124556066
  O   7.07100840750374     -1.63808441260247      3.53154342432528
  O   3.51325697102808     -3.57129409805338      0.15885463737699
  Fe  4.10966915414525     -1.62766971101628     -0.27448146817327
  O   5.99980045718299     -2.31793716298171     -0.69220627949946
  C   7.06672351926293     -2.68207158861480     -0.16901577924515
  O   7.28427586848903     -2.94469479358131      1.04759513884166
  O   3.53451853765997     -1.66356053793960     -2.08336690947797
  O   4.74179541409001     -1.56939810872235      1.74596218484407
  O   2.29664632943158     -0.95925369874051      0.41892426381807
  C   1.71801518749593     -0.50557778095124      1.42156918289825
  O   2.23178524319609     -0.15076302966860      2.51951682568810
  O   4.83693668073026      0.31228191509055     -0.35799747730040
  C   4.82204657311151      1.28476134284652      0.41357110271615
  O   4.48066298387393      1.31126292950349      1.63076415913817
  H   0.62290051551835     -0.39558347780841      1.35847312244810
  H   3.76084253806935     -2.92658989093938      5.76064446949648
  H   7.76797006764149     -0.02291757133270      4.48275777775078
  H   5.14479553580067      2.25463447601828     -0.00116473278509
  H   7.93723203852565     -2.79311771848698     -0.83709749537342
  H   3.54096568551184     -5.49231077173863      0.71003140935791
  H   5.55149286914927     -0.69071736184055     -3.30490650304144
  C   6.61069254243114     -0.77357711934326     -3.53113444810915
  H   7.18365857641155     -0.29520043252216     -2.74149557386674
  H   6.88056984062398     -1.82407768982051     -3.59104139781944
  H   6.82192945085927     -0.28898853954491     -4.48016757178797
