# Supplementary material for: Full Spectroscopic Characterization of the Molecular Oxygen-Based Methane to Methanol Conversion over Open Fe(II) Sites in a Metal–Organic Framework
Source: J Am Chem Soc. 2023 Sep 18;145(38):21040–52. doi: 10.1021/jacs.3c07216 (PMC10540213; doi:10.1021/jacs.3c07216)
Supplement: Supplementary file 2 — ja3c07216_si_002.zip [file ja3c07216_si_002.zip › strutture_per_zip/formate/17/F.xyz]

34
Coordinates from ORCA-job SBU_alphOHCH3_opt_Compound_1
  C   5.34699960344818     -1.66738294505681      1.36898719322871
  O   5.89365851035513     -0.62385310709195      1.82799849259793
  Fe  6.99206181318618     -0.42270774128564      3.46997483643737
  O   8.63362835914764     -0.37643878564481      2.29186794854536
  C   9.63377604156533     -1.12195841950822      2.43729974506822
  O   9.79491901333727     -2.03917781592678      3.27253476018131
  Fe  8.55691012459575     -2.88306107294828      4.67243653782005
  O   8.70306050155999     -4.59665633201637      3.70030151676245
  C   7.67996903217620     -5.22002128639322      3.28752757580197
  O   6.48771982602138     -4.89889309364077      3.39505281644706
  Fe  5.18440678626130     -3.32725531925436      3.97255571086400
  O   5.58787379116941     -3.72376952273287      5.96368428581954
  C   6.61503826840547     -3.94248795108677      6.62474688287747
  O   7.82052508932477     -3.81224011286857      6.26694815123108
  O   3.68699462201335     -4.35514449696819      3.85416354275357
  O   5.13714598614521     -2.74403593763606      1.94968949804171
  O   4.24246375010309     -1.56562319265289      4.52721514195513
  C   4.42803523688091     -0.35555554928704      4.73170823313095
  O   5.44107683312818      0.34330772521425      4.43624801677117
  O   6.96649224024319     -2.18734537832571      4.02859135587792
  O   8.20800170479539      0.32798497323223      4.93351169832386
  C   8.95224810015059     -0.21104125212417      5.78285071949541
  O   9.22386888536422     -1.43033154387562      5.90776407347285
  H   3.61557507008599      0.19648332094819      5.23354186040237
  H   9.42623411176128      0.46427879753492      6.51388823445756
  H   10.46886113160181     -0.94588439259533      1.73931169795598
  H   5.02012247490106     -1.59445427571511      0.31712834958322
  H   7.90088931433806     -6.16881738992306      2.76755872613174
  H   6.47341938024341     -4.29796412797635      7.65972974354565
  H   3.62866570184120     -4.99444432456009      3.13057479592665
  C   4.26335059363523     -6.16802616355197      1.22061988431634
  H   4.81736012931793     -6.92071111484672      1.75884295869359
  H   4.77866515644073     -5.29462700116856      0.85440280558789
  H   3.27533281645458     -6.39803217026706      0.85378920989357
