# Supplementary material for: Full Spectroscopic Characterization of the Molecular Oxygen-Based Methane to Methanol Conversion over Open Fe(II) Sites in a Metal–Organic Framework
Source: J Am Chem Soc. 2023 Sep 18;145(38):21040–52. doi: 10.1021/jacs.3c07216 (PMC10540213; doi:10.1021/jacs.3c07216)
Supplement: Supplementary file 2 — ja3c07216_si_002.zip [file ja3c07216_si_002.zip › strutture_per_zip/formate/17/FeIVO.xyz]

29
Coordinates from ORCA-job SBU_alphO_opt
  O   3.60091523251714     -1.51081543052677     -2.03393962904343
  Fe  4.16214696350661     -1.53925897232354     -0.22266800608159
  O   2.45057230031426     -2.48229892701433      0.48337213556609
  C   2.22473896052829     -3.36633271864484      1.32368695535924
  O   3.01918457000443     -3.85084390444790      2.18141557008043
  Fe  4.77365237499211     -3.13940729715594      2.76773510361931
  O   4.79178710753535     -1.56869532366630      1.79417719781095
  Fe  5.36653396500090     -0.02772905087779      2.64101955777250
  O   3.94423250661372      1.26681424472618      2.13133209795190
  C   3.25735681098275      1.16970447212649      1.07626567180462
  O   3.30336644274760      0.27475167284497      0.21382569567946
  O   5.98651834349249     -0.60896545807425     -0.58855774814269
  C   6.68320224667627      0.22085915092307      0.01560267684748
  O   6.52943563837218      0.66431155091516      1.19055062465574
  O   5.10978323109658     -3.35884432124147     -0.39250627168131
  C   5.67096899719173     -4.24964386800328      0.26912409476930
  O   5.71317227299321     -4.37416132566993      1.52572288574456
  O   7.01484211879459     -0.68551078626016      3.60381464658921
  C   7.24753405130409     -1.86893204958377      3.95327343298578
  O   6.53694962631398     -2.88200942989142      3.76637684543665
  O   4.38856976750686     -0.31570510309314      4.40811083176509
  C   3.87676725389635     -1.33734276748246      4.91993197948057
  O   3.88531800828602     -2.51116256179438      4.47634539688014
  H   2.53064113367893      1.98235962785100      0.91230349261389
  H   3.34938891274749     -1.18880718490968      5.87653663100504
  H   8.19754825067263     -2.03321126545317      4.48758965863218
  H   7.55015810191351      0.63438982921639     -0.52709092085112
  H   6.20130452294024     -5.03283722137132     -0.29732441571505
  H   1.20815228737954     -3.79447858111743      1.33763780846504
