# Supplementary material for: Full Spectroscopic Characterization of the Molecular Oxygen-Based Methane to Methanol Conversion over Open Fe(II) Sites in a Metal–Organic Framework
Source: J Am Chem Soc. 2023 Sep 18;145(38):21040–52. doi: 10.1021/jacs.3c07216 (PMC10540213; doi:10.1021/jacs.3c07216)
Supplement: Supplementary file 2 — ja3c07216_si_002.zip [file ja3c07216_si_002.zip › strutture_per_zip/formate/17/G.xyz]

34
Coordinates from ORCA-job SBU_CH3OH_opt_Compound_1
  C   1.74715667339198     -2.48128462944962     -5.23599134904925
  O   2.31205666190378     -3.07533594461688     -4.06391763721287
  Fe  2.62531359834776     -1.97129468954594     -2.24952873661389
  O   3.56404251971967     -0.57112834612016     -3.36482105622375
  C   4.41090549758071      0.29893984289913     -3.02622556625702
  O   4.90411617319156      0.49933481647146     -1.90068274324218
  Fe  4.50844545939140     -0.33568209557018     -0.06099247282669
  O   3.83244337867793      1.34219244295052      0.60288560126409
  C   2.84860563129928      1.29817671430247      1.46260187855571
  O   1.65272544016862      0.92886883045765      1.09137141705885
  Fe  1.37671684583670     -0.93607510676665      0.65575155986260
  O   2.82249572826369     -1.09279560007416     -0.59326354439624
  O   0.80451511617092     -1.10146422654616     -2.65158386426684
  C   -0.06097636487816     -0.54928827312297     -1.92721752846952
  O   -0.07528646476060     -0.43723860673437     -0.68395576168659
  O   1.58902005039138     -3.60090087005387     -1.52254538571746
  C   0.92627303148955     -3.72355278522697     -0.45807230603550
  O   0.70328938686808     -2.86459234769066      0.41576951953754
  O   4.36365077012891     -3.01564428181164     -2.05380697543387
  C   5.42227750292194     -2.81977309695526     -1.40953184898418
  O   5.71487790333918     -1.85074532867560     -0.67616787931342
  O   2.34129372911093     -1.44469700427796      2.24687554547200
  C   3.46891224119811     -0.83061392326502      2.48841004571998
  O   4.51759923117572     -1.04016707754601      1.74099687909108
  H   0.48675079423734     -4.72135175909897     -0.28527057130058
  H   3.64939368645270     -0.51609357601679      3.52126278591316
  H   2.91675342323786      1.96814759938321      2.32549582995342
  H   -0.92175445949144     -0.11084564111326     -2.46179431375383
  H   4.75563624017930      0.96207359034072     -3.83810007054659
  H   6.19302538956790     -3.60331902259305     -1.50779091036480
  H   0.70593209484980     -2.20336298614367     -5.07548886324399
  H   2.32551923245091     -1.58447244617414     -5.43487490097685
  H   1.83249026397820     -3.16661332297490     -6.07879258388530
  H   1.79439849879933     -3.84503914741244     -3.79388298963166
