# Supplementary material for: Full Spectroscopic Characterization of the Molecular Oxygen-Based Methane to Methanol Conversion over Open Fe(II) Sites in a Metal–Organic Framework
Source: J Am Chem Soc. 2023 Sep 18;145(38):21040–52. doi: 10.1021/jacs.3c07216 (PMC10540213; doi:10.1021/jacs.3c07216)
Supplement: Supplementary file 2 — ja3c07216_si_002.zip [file ja3c07216_si_002.zip › strutture_per_zip/formate/17/im7.xyz]

   35
FINAL HEAT OF FORMATION = -5192.901982
Fe    -0.808266    -0.285460    -1.171764
Fe    -0.735388    -0.734699     2.302071
Fe     2.045720    -0.608516     0.828464
 O    -1.996560     1.122576    -0.175518
 O     0.605616     1.203343    -1.383470
 O     0.549715    -1.737110    -1.842063
 O    -2.064201    -1.782382    -0.429607
 C    -2.387366     1.327164     0.984962
 C     1.751369     1.551141    -1.058408
 C     1.691404    -2.154678    -1.607084
 C    -2.460462    -2.320783     0.614768
 H    -3.104758     2.154198     1.130008
 H     2.127274     2.482588    -1.518897
 H     2.090640    -2.927028    -2.286805
 H    -3.220570    -3.114654     0.513930
 O    -2.074325     0.714208     2.043986
 O     2.549518     0.984285    -0.264950
 O     2.480932    -1.811958    -0.676985
 O    -2.104195    -2.081046     1.805882
 O     0.312760     0.529942     3.493263
 O     2.311673     0.599082     2.454469
 O     2.318537    -2.157461     2.104761
 O     0.335755    -2.235563     3.173177
 C     1.499538     0.913808     3.352403
 C     1.500066    -2.628414     2.929426
 H     1.870396     1.620738     4.113225
 H     1.849209    -3.499168     3.508542
 O     0.201679    -0.577158     0.718221
 O    -1.754603    -0.346771    -2.776171
 O    -1.289051     1.288121    -3.333173
 H    -2.199131     1.571300    -3.175528
 C    -0.532898     3.087805    -3.574037
 H    -1.277201     3.538153    -4.222366
 H     0.433332     2.898344    -4.031295
 H    -0.516156     3.416052    -2.543436
