# Supplementary material for: Full Spectroscopic Characterization of the Molecular Oxygen-Based Methane to Methanol Conversion over Open Fe(II) Sites in a Metal–Organic Framework
Source: J Am Chem Soc. 2023 Sep 18;145(38):21040–52. doi: 10.1021/jacs.3c07216 (PMC10540213; doi:10.1021/jacs.3c07216)
Supplement: Supplementary file 2 — ja3c07216_si_002.zip [file ja3c07216_si_002.zip › strutture_per_zip/formate/17/TS1.xyz]

35
Coordinates from ORCA-job NEB_CH4CH3
  Fe  0.47582345794870      1.29840125636076      0.30922884742639
  O   0.52440136226311      1.26956703955457      2.37866797474474
  O   2.53569344663553      1.09387321979024      0.29595415877945
  O   0.41708549266649      1.21628458753610     -1.79442354485092
  O   -1.62543604100185      1.31140311816021      0.33127620392227
  C   0.08021842474459      0.51784948635598      3.26121264203567
  C   3.38802509982910      0.20972334770455      0.10614024481813
  C   0.86646944737551      0.41937972570045     -2.63514007340539
  C   -2.56854493452788      0.55642597981901      0.62156598347823
  H   0.23227057308909      0.83372207787503      4.30728563187777
  H   4.43977183780952      0.48462341647289      0.29365685218497
  H   0.80396997778652      0.72154332415094     -3.69491714348016
  H   -3.58876955860077      0.94205390618353      0.44785829255569
  O   -0.53205326311725     -0.57900289483758      3.11970957092722
  O   3.20949694922365     -0.98168766152990     -0.27747727190954
  O   1.39425127523670     -0.71122632896965     -2.43590641370141
  O   -2.51918186789341     -0.61384387438268      1.09583151685274
  O   0.34529305603775     -3.07223941508444      2.21353409127928
  O   1.81687336093962     -3.30324871983429      0.52294850191679
  O   0.03559677263894     -3.00129188463589     -1.56457334844123
  O   -1.45988506972696     -3.04170391643700      0.12310090344376
  C   1.32358981702913     -3.60162035965666      1.63525179855676
  C   -1.01644425521240     -3.38164557974727     -0.99868402802551
  H   1.81153910559126     -4.43092782124441      2.17349016808265
  H   -1.63127060338957     -4.10490863458316     -1.56050930207734
  Fe  -0.84320730014008     -1.61542706644743      1.45444383581242
  Fe  1.44876671882834     -1.76851923157083     -0.75957905021713
  O   0.33204144011284     -0.74906522999447      0.31657294055686
  O   0.51908696032885      3.21348265612025      0.25089463238217
  O   -0.17309101290942      4.12774805863379     -0.44160397486553
  C   -2.15180581574584      3.30464517631481     -1.92732369194635
  H   -1.86639397060377      2.32525940554919     -2.28352097851826
  H   -2.97029732975896      3.34347868330922     -1.22168231886647
  H   -2.08998499263704      4.11912639579242     -2.63732610247876
  H   -0.96389856085005      3.64776775757174     -1.02595754884996
