# Supplementary material for: Full Spectroscopic Characterization of the Molecular Oxygen-Based Methane to Methanol Conversion over Open Fe(II) Sites in a Metal–Organic Framework
Source: J Am Chem Soc. 2023 Sep 18;145(38):21040–52. doi: 10.1021/jacs.3c07216 (PMC10540213; doi:10.1021/jacs.3c07216)
Supplement: Supplementary file 2 — ja3c07216_si_002.zip [file ja3c07216_si_002.zip › strutture_per_zip/formate/17/TS2.xyz]

35
Coordinates from ORCA-job OOHCH3_TS
  Fe  -0.81545510490728     -0.21377265297187     -1.23611661100850
  Fe  -0.79793945121957     -0.70211707126048      2.22256274099814
  Fe  1.99370555204559     -0.53271152629890      0.81175795859404
  O   -1.86891576650987      1.32197351091110     -0.25606522678848
  O   0.87455451163784      1.14822837371327     -1.49381278334140
  O   0.44746427145976     -1.63991943418295     -1.99565853709830
  O   -2.08131091228653     -1.73943151821172     -0.36420241907767
  C   -2.36235412672762      1.43507521146657      0.88138837288053
  C   1.94351988226104      1.57307897361489     -1.03885169547812
  C   1.62173879947140     -1.97647623060364     -1.76446375568069
  C   -2.43101552628439     -2.35151180695453      0.64934179285773
  H   -3.05654200378177      2.27891808165928      1.03873054616750
  H   2.37673393923137      2.47340569942487     -1.51283720285056
  H   2.07264075654956     -2.70113295918842     -2.46420532072778
  H   -3.12845337337367     -3.19750009798785      0.52362955945586
  O   -2.17235788322247      0.70563910485432      1.88952560986031
  O   2.63175375304620      1.10777814622747     -0.07927787367319
  O   2.37800757877775     -1.59906921295457     -0.82855346343412
  O   -2.08438842549945     -2.13374869063990      1.85530263946548
  O   0.05688855148562      0.55291249416546      3.54243789949279
  O   2.10169976012631      0.49745630839005      2.60307780036121
  O   2.39420736248414     -2.15825025247077      1.91698139268495
  O   0.45460329239216     -2.12618163615958      3.05930870238800
  C   1.27599548629174      0.85272170850691      3.47034940174250
  C   1.58997598752923     -2.57142327431353      2.79256219908371
  H   1.65411314242754      1.51019246474480      4.27060080875017
  H   1.93604956959396     -3.43080303626666      3.39005522902967
  O   0.15014599619459     -0.48745862904677      0.64293057815216
  O   -2.14042072909925     -0.38180570733425     -2.56351977436511
  O   -1.44575036488956      1.05690716903550     -2.96468711931797
  H   -2.11102511052338      1.60568996555399     -2.51766103428251
  C   -0.41901177935773      2.86946852249501     -3.58832659456320
  H   -1.13056885867374      3.19160981391988     -4.33284730970918
  H   0.48010864076946      2.37794143367581     -3.91948859561006
  H   -0.38839741741898      3.38431675448718     -2.63996791495788
