# Supplementary material for: Full Spectroscopic Characterization of the Molecular Oxygen-Based Methane to Methanol Conversion over Open Fe(II) Sites in a Metal–Organic Framework
Source: J Am Chem Soc. 2023 Sep 18;145(38):21040–52. doi: 10.1021/jacs.3c07216 (PMC10540213; doi:10.1021/jacs.3c07216)
Supplement: Supplementary file 2 — ja3c07216_si_002.zip [file ja3c07216_si_002.zip › strutture_per_zip/formate/17/TS3.xyz]

34
Coordinates from ORCA-job NEB_CH4_OHCH3
  C   -2.78834262132213      0.00467049294551     -0.45956819952587
  O   -2.77555614340753     -0.12482849360801      0.79660585241791
  Fe  -1.20958884233848     -0.20844446487508      2.01908237976403
  O   -1.62440165178053      1.69869141730402      2.55498394553618
  C   -0.81316190731672      2.65539245317577      2.49976552043116
  O   0.36952292377843      2.64028003255340      2.09178004480588
  Fe  1.51541763415454      1.17592285273941      1.22843890500159
  O   1.68869359758441      2.32673914414767     -0.37023723352497
  C   1.32464361804623      1.95848892296177     -1.52527662538850
  O   0.81737280753558      0.87892438749568     -1.86564290814732
  Fe  0.07115501037940     -0.94084307066323     -1.11433239334354
  O   2.00155762562539     -1.53948194650198     -0.65113524827367
  C   2.97389370788890     -1.03624843621282     -0.06699967671673
  O   3.01902404873521      0.03650879487970      0.60043517075480
  O   0.02732222245450     -1.81930747313125     -2.75187657725383
  O   -1.84426318040733     -0.12708166546162     -1.25583454975926
  O   -0.66887844193854     -2.56382646594913     -0.03432284399596
  C   -1.06865195401967     -2.91315798441671      1.08703550983401
  O   -1.34235531498645     -2.18285766042764      2.08484514301241
  O   0.13407232074689      0.03407129501058      0.77112529506698
  O   -0.04028900976973     -0.26719307337735      3.69439539251614
  C   1.14648355771997      0.06591144178562      3.91073090572657
  O   1.95189322050273      0.61454178449029      3.11920818692104
  H   -1.20990816329130     -3.99438511664118      1.25392850867283
  H   1.53656976247583     -0.15043440549285      4.91879896352482
  H   -1.19443322603706      3.62842852583546      2.85129213061723
  H   -3.76977808253440      0.26881661157693     -0.88986851907217
  H   1.48609585824352      2.70875064140400     -2.31852148287592
  H   3.92957713886062     -1.58443569605040     -0.12939261371526
  H   -0.36488841366633     -1.06017984549724     -3.63114372852618
  C   -0.75852779699180     -0.18246359117203     -4.46966641448592
  H   0.15384487192453      0.29756310193423     -4.80345836495866
  H   -1.41826705125914      0.46998917312935     -3.91056162688080
  H   -1.25584812558956     -0.76852168389085     -5.23461284815902
