# Supplementary material for: Full Spectroscopic Characterization of the Molecular Oxygen-Based Methane to Methanol Conversion over Open Fe(II) Sites in a Metal–Organic Framework
Source: J Am Chem Soc. 2023 Sep 18;145(38):21040–52. doi: 10.1021/jacs.3c07216 (PMC10540213; doi:10.1021/jacs.3c07216)
Supplement: Supplementary file 2 — ja3c07216_si_002.zip [file ja3c07216_si_002.zip › strutture_per_zip/formate/17/TS4.xyz]

34
Coordinates from ORCA-job NEB_TS4
  C   -0.95374004754542      0.93137460954988     -2.49854089711460
  O   -0.51635245787488      1.99522905713401     -1.99787503540847
  Fe  0.44357034507005      2.25039448906815     -0.24338906303509
  O   2.16550595677485      2.31781479799444     -1.20734453717205
  C   3.26194753535071      1.79925108956109     -0.80017876412643
  O   3.36889440933648      0.64802766007016     -0.25110042079821
  Fe  2.11701900944892     -0.10676275762974      1.06933236545554
  O   2.30845885558987     -1.91208392902550      0.17681627913052
  C   1.43212024432061     -2.56085313774574     -0.43647278214685
  O   0.21575903962078     -2.28985954860736     -0.56781322780168
  Fe  -1.03374918999027     -0.79949287758075      0.03034366490859
  O   -0.82856781807635     -1.36278325210853      1.98441748975297
  C   0.11380003472183     -1.42119264871937      2.80568462935651
  O   1.31217560118118     -1.09291284941945      2.64161385571168
  O   -2.59083240193411     -1.98543864584207     -0.22439560006052
  O   -1.14169511854719     -0.17044348772034     -1.93875526334512
  O   -2.34347786394309      0.70279892691720      0.54828238428342
  C   -2.30151465686799      1.93733569247848      0.76538570680301
  O   -1.35780807904898      2.73014881958486      0.55153742985137
  O   0.49216229958343      0.44955032999178      0.29775329618866
  O   1.31775002344601      3.12146521447391      1.28221438197590
  C   2.32884609199737      2.66000050436607      1.91981025853467
  O   2.49295225771710      1.42878611707988      2.23510013013895
  H   -3.21399733372674      2.38122862771682      1.19911294094535
  H   3.03960858739945      3.38417230289390      2.32917381588817
  H   4.18953777628194      2.32803871701743     -1.04232067178960
  H   -1.21044344200821      0.97990899272144     -3.57108731014865
  H   1.77264054253090     -3.49068529572842     -0.92274462086937
  H   -0.14223524264766     -1.81569126623089      3.80389755530584
  H   -3.42907854985611     -1.55308396700667     -0.01439676552070
  C   -2.81598979998437     -2.79398183056147     -1.83609363020497
  H   -1.80879471271578     -3.14684050342648     -1.99332202581704
  H   -3.13291367123009     -1.99272301615988     -2.48672758418647
  H   -3.55155822437424     -3.55069693510682     -1.60791798468532
